# Supplementary material for: Integration of molecular features with clinical information for predicting outcomes for neuroblastoma patients
Source: Biol Direct. 2019 Aug 23;14:16. doi: 10.1186/s13062-019-0244-y (PMC6706887; doi:10.1186/s13062-019-0244-y)
Supplement: Supplementary file 3 — The overlapping ratio of the patients with good prognosis between the results from two MRCPS methos in Fig. 5. (XLS 19 kb) [file 13062_2019_244_MOESM3_ESM.xls]

## Sheet: Sheet1
	Group 4 (n=16) from Figure 5(d)
Group 2 (n=21) from Figure 5(c)	10
Group 4 (n=26) from Figure 5(c)	6
