# Supplementary material for: Integration of molecular features with clinical information for predicting outcomes for neuroblastoma patients
Source: Biol Direct. 2019 Aug 23;14:16. doi: 10.1186/s13062-019-0244-y (PMC6706887; doi:10.1186/s13062-019-0244-y)
Supplement: Supplementary file 4 — Functional enrichment analysis for the survival-associated co-expression gene modules. (XLSX 13 kb) [file 13062_2019_244_MOESM4_ESM.xlsx]

## Sheet: Sheet1
Co-expression modules from microarray data
M2	GO-term enriched using ToppGene	GeneRatio	BgRatio	pvalue	p.adjust	qvalue	geneID	Count
GO:0007091	Function: metaphase/anaphase transition of mitotic cell cycle	16/113	47/17381	4.3e-24	6.46e-21	2.5e-22	CENPF/UBE2C/CCNB1/MAD2L1/CDT1/ESPL1/TACC3/BUB1/BUB1B/CDC6/CENPE/NDC80/PLK1/TTK/DLGAP5/TRIP13	16
GO:0000075	Function: cell cycle checkpoint	25/113	225/17381	4.7e-24	7.07e-21	2.57e-22	TOP2A/CENPF/CCNB1/MAD2L1/AURKB/BRCA1/CDT1/E2F1/FANCI/ZWINT/AURKA/BLM/BRIP1/BUB1/BUB1B/CDC6/DTL/GTSE1/NDC80/PLK1/TTK/CDC25C/CHEK1/TRIP13/E2F8	25
GO:0044784	Function: metaphase/anaphase transition of cell cycle	16/113	48/17381	6.41e-24	9.64e-21	3.14e-22	CENPF/UBE2C/CCNB1/MAD2L1/CDT1/ESPL1/TACC3/BUB1/BUB1B/CDC6/CENPE/NDC80/PLK1/TTK/DLGAP5/TRIP13	16
GO:1901987	Function: regulation of cell cycle phase transition	30/113	446/17381	2.17e-22	3.27e-19	8.8e-21	CENPF/UBE2C/CCNB1/CDCA5/MAD2L1/ANLN/AURKB/BRCA1/CDT1/E2F1/ESPL1/FANCI/TPX2/AURKA/BLM/BUB1/BUB1B/CDC6/CENPE/DTL/FAM83D/GTSE1/NDC80/PLK1/TTK/CDC25C/DLGAP5/PLK4/TRIP13/E2F8	30
GO:1902099	Function: regulation of metaphase/anaphase transition of cell cycle	15/113	46/17381	2.59e-22	3.9e-19	1.01e-20	CENPF/UBE2C/CCNB1/MAD2L1/CDT1/ESPL1/BUB1/BUB1B/CDC6/CENPE/NDC80/PLK1/TTK/DLGAP5/TRIP13	15
M7
GO:0030198	Function: extracellular matrix organization	19/47	335/17381	6.67005e-21	8.11745e-18	2.87183e-18	COL1A1/COL1A2/COL3A1/SPARC/BGN/COL4A1/COL4A2/COL5A1/COL6A3/COL12A1/COL5A2/FBN1/LAMB2/SULF1/HTRA1/ITGA11/ECM2/FAP/PHLDB2	19
GO:0043062	Function: extracellular structure organization	19/47	336/17381	7.05882e-21	8.59059e-18	2.87183e-18	COL1A1/COL1A2/COL3A1/SPARC/BGN/COL4A1/COL4A2/COL5A1/COL6A3/COL12A1/COL5A2/FBN1/LAMB2/SULF1/HTRA1/ITGA11/ECM2/FAP/PHLDB2	19
GO:0044420	Function: extracellular matrix component	12/48	120/18511	1.79561e-16	2.71137e-14	7.18245e-15	COL1A1/COL1A2/COL3A1/SPARC/COL4A1/COL4A2/COL5A1/COL12A1/COL5A2/THBS2/FBN1/LAMB2	12
M10
GO:0002920	Function: regulation of humoral immune response	5/40	125/17381	9.5485e-06	0.0144373	0.00151242	A2M/C1R/C1S/CFH/CFHR1	5
GO:0002697	Function: regulation of immune effector process	6/40	402/17381	3.24075e-05	0.0490002	0.00292443	A2M/ANXA1/C1R/C1S/CFH/CFHR1/TMEM173	7
GO:0050727	Function: regulation of inflammatory response	9/40	385/17381	1.7422e-07	0.000263421	0.000172937	A2M/ANXA1/C1R/C1S/CFH/CFHR1/CASP4/TNFRSF1A/CASP5	9
M36
GO:0038093	Function: receptor signaling pathway	3/5	246/17381	2.74276e-05	0.00227649	0.000837263	FCGR1B/FCGR3A/FCGR2A	3
GO:0006909	Function: phagocytosis	3/5	315/17381	5.73938e-05	0.00476369	0.000876011	FCGR3A/FCGR2A/MSR1	3
GO:0002768	Function: immune response-regulating cell surface receptor signaling pathway	3/5	458/17381	0.000174736	0.0145031	0.00177802	FCGR1B/FCGR3A/FCGR2A	3
M37
GO:0002768	Function: immune response-regulating cell surface receptor signaling pathway	3/5	458/17381	0.000174736	0.0145031	0.00177802	FCGR1B/FCGR3A/FCGR2A	3
GO:0002433	Function: immune response-regulating cell surface receptor signaling pathway involved in phagocytosis	2/5	132/17381	0.000563912	0.0468047	0.0026482	FCGR3A/FCGR2A	2
GO:0019865	Function: immunoglobulin binding	3/4	23/17354	8.127e-09	8.9397e-08	8.55474e-09	FCGR1B/FCGR3A/FCGR2A	3
GO:0038093	Function: receptor signaling pathway	3/5	246/17381	2.74276e-05	0.00227649	0.000837263	FCGR1B/FCGR3A/FCGR2A	3
Co-expression modules from RNAseq data
R2
GO:0007059	Function: chromosome segregation	66/228	346/17381	1.3e-58	3.62e-55	2.75e-55	PAFAH1B1/TOP2A/CENPF/MKI67/PTTG1/SLC25A5/UBE2C/CCNB1/CDCA5/MAD2L1/NCAPD2/PRC1/SMC4/SPC24/AURKB/BIRC5/BRCA1/CDC20/CDT1/CENPH/ECT2/ESPL1/FEN1/KIF11/KIF22/KIFC1/NUF2/NUSAP1/RACGAP1/TACC3/ZWINT/BRIP1/BUB1/BUB1B/CDC6/CDCA8/CENPA/CENPE/CENPM/CENPN/CENPO/FAM83D/FANCD2/HJURP/KIF23/KIF2C/KIF4A/NCAPG/NCAPH/NDC80/PLK1/SPC25/TTK/CDCA2/CENPK/DLGAP5/DSCC1/ESCO2/KIF14/KIF18A/NEK2/TRIP13/CENPI/ERCC6L/FANCM/OIP5	66
GO:0000280	Function: nuclear division	63/228	393/17381	7.28e-51	2.02e-47	3.84e-48	TOP2A/UBE2S/CENPF/MKI67/PTTG1/RANBP1/TOM1L2/UBE2C/CCNB1/CDCA5/MAD2L1/MYBL2/NCAPD2/PRC1/SMC4/ANLN/ASPM/AURKB/BIRC5/CDC20/CDT1/ESPL1/KIF11/KIF22/KIFC1/NUSAP1/PKMYT1/RACGAP1/TACC3/TPX2/XRCC2/ZWINT/AURKA/BRCA2/BRIP1/BUB1/BUB1B/CDC6/CDCA8/CENPE/CKS2/FANCD2/FBXO5/KIF23/KIF2C/KIF4A/MND1/NCAPG/NCAPH/NDC80/PLK1/TTK/CDC25C/CHEK1/CHEK2/DLGAP5/DSCC1/KIF14/KIF18A/NEK2/RAD51/TRIP13/FANCM	63
GO:0007088	Function: regulation of mitotic nuclear division	30/228	157/17381	1.71e-26	4.73e-23	3.27e-24	CENPF/MKI67/PTTG1/RANBP1/TOM1L2/UBE2C/CCNB1/CDCA5/MAD2L1/ANLN/CDT1/ESPL1/KIF11/NUSAP1/PKMYT1/TACC3/AURKA/BUB1/BUB1B/CDC6/CENPE/FBXO5/NDC80/PLK1/TTK/CDC25C/CHEK1/DLGAP5/NEK2/TRIP13	30
GO:1901987	Function: regulation of cell cycle phase transition	42/228	446/17381	4.11e-24	1.14e-20	5.78e-22	CDK4/PAFAH1B1/YWHAG/CENPF/PCNA/UBE2C/CCNB1/CDCA5/MAD2L1/PKIA/ANLN/AURKB/BRCA1/CDC20/CDT1/E2F1/ESPL1/FANCI/TPX2/AURKA/BLM/BUB1/BUB1B/CDC25A/CDC6/CENPE/CEP152/DTL/FAM83D/FBXO5/GTSE1/NDC80/PLK1/TTK/CDC25C/CHEK2/DLGAP5/KIF14/NEK2/PLK4/TRIP13/E2F8	42
GO:1901990	Function: regulation of mitotic cell cycle phase transition	40/228	417/17381	2.83e-23	7.84e-20	3.51e-21	CDK4/PAFAH1B1/YWHAG/CENPF/PCNA/UBE2C/CCNB1/CDCA5/MAD2L1/PKIA/ANLN/AURKB/BRCA1/CDC20/CDT1/E2F1/ESPL1/FANCI/TPX2/AURKA/BLM/BUB1/BUB1B/CDC6/CENPE/CEP152/DTL/FBXO5/GTSE1/NDC80/PLK1/TTK/CDC25C/CHEK2/DLGAP5/KIF14/NEK2/PLK4/TRIP13/E2F8	40
GO:0044843	Function: cell cycle G1/S phase transition	32/228	284/17381	7.55e-21	2.09e-17	7.58e-19	CDK4/PCNA/RANBP1/RRM2/CCNB1/DHFR/MCM3/MCM5/TYMS/CDKN3/CDT1/E2F1/IQGAP3/MCM2/MCM6/POLE3/AURKA/CCNA2/CDC25A/CDC6/FAM83D/FBXO5/GTSE1/MCM10/POLA2/CDC25C/CHEK2/DBF4/KIF14/POLE2/PPAT/E2F8	32
GO:0000082	Function: G1/S transition of mitotic cell cycle	30/228	265/17381	1.18e-19	3.28e-16	9.99e-18	CDK4/PCNA/RANBP1/RRM2/CCNB1/DHFR/MCM3/MCM5/TYMS/CDKN3/CDT1/E2F1/IQGAP3/MCM2/MCM6/POLE3/AURKA/CDC25A/CDC6/FBXO5/GTSE1/MCM10/POLA2/CDC25C/CHEK2/DBF4/KIF14/POLE2/PPAT/E2F8	30
GO:0000075	Function: cell cycle checkpoint	28/228	225/17381	1.63e-19	4.53e-16	1.28e-17	TOP2A/CENPF/PCNA/CCNB1/MAD2L1/AURKB/BRCA1/CDT1/E2F1/FANCI/ZWINT/AURKA/BLM/BRIP1/BUB1/BUB1B/CDC6/DTL/GTSE1/NDC80/PLK1/TTK/CDC25C/CHEK1/CHEK2/TRIP13/WDR76/E2F8	28
GO:0090068	Function: positive regulation of cell cycle process	30/228	274/17381	3.09e-19	8.57e-16	2.25e-17	CDK4/PCNA/RANBP1/UBE2C/CCNB1/CDCA5/MAD2L1/AURKB/BRCA1/CDT1/E2F1/ECT2/ESPL1/FEN1/NUSAP1/RACGAP1/AURKA/CDC25A/CDC6/DTL/FAM83D/GTSE1/KIF23/NDC80/CDC25C/CHEK2/DLGAP5/KIF14/PLK4/E2F8	30
GO:0045787	Function: positive regulation of cell cycle	34/228	374/17381	4.04e-19	1.12e-15	2.84e-17	CDK4/PAFAH1B1/PCNA/RANBP1/UBE2C/CCNB1/CDCA5/MAD2L1/AURKB/BRCA1/CDT1/E2F1/ECT2/ESPL1/FEN1/NUSAP1/RACGAP1/AURKA/BRCA2/CDC25A/CDC6/CKS2/DTL/FAM83D/GTSE1/KIF23/NDC80/CDC25C/CHEK1/CHEK2/DLGAP5/KIF14/PLK4/E2F8	34
R17*	Function: transcription, DNA-templated;metal ion binding;regulation of transcription, DNA-templated;nucleus;regulation of transcription, DNA-templated;nucleic acid binding; DNA binding all genes on loction 19q13.43, 19q13.43			9.959e-14			ZNF417/ZNF587/ZNF543/ZNF121/ZNF256/ZNF530
R21*	Function: RNA polymerase II regulatory region sequence-specific DNA binding;nucleic acid binding; transcription, DNA-templated; metal ion binding; transcription factor activity, sequence-specific DNA binding; intracellular; regulation of transcription, DNA-templated; nucleus all genes on loction 19q13.4, 19q13.43	Function: RNA polymerase II regulatory region sequence-specific DNA binding;nucleic acid binding; transcription, DNA-templated; metal ion binding; transcription factor activity, sequence-specific DNA binding; intracellular; regulation of transcription, DNA-templated; nucleus		2.026e-10			ZNF671/ZNF154/ZNF418/ZNF551/ZNF586
*enrichment was analyzed using DAVID
